# Supplementary material for: Targeting neutrophil-driven inflammation in adult-onset still’s disease: molecular insights from gene expression profiles
Source: Arthritis Res Ther. 2025 Jul 1;27:130. doi: 10.1186/s13075-025-03598-5 (PMC12210742; doi:10.1186/s13075-025-03598-5)
Supplement: Supplementary file 2 — Supplementary Material 2: Supplementary Table 3 [file 13075_2025_3598_MOESM2_ESM.xlsx]

## Sheet: Supplementary_Table
Gene	GeneName	logFC	adj.P.Val	Biomarker	DrugTarget	Hub	degree	closeness	betweenness	hubscore
STAT3	signal transducer and activator of transcription 3	0.534454	1.13056e-05			Hub	39	0.000678	13726.3	0.805539
NAMPT	nicotinamide phosphoribosyltransferase	0.841934	1.13056e-05				1	0.000396	0	0.00227674
MANSC1	MANSC domain containing 1	0.854209	1.13056e-05				8	0.000513	1797.62	0.0276567
EGLN1	egl-9 family hypoxia inducible factor 1	0.646678	1.15778e-05				6	0.00053	596.913	0.0719255
ROPN1L	rhophilin associated tail protein 1 like	0.985948	1.67831e-05				1	1	0	0
PYGL	glycogen phosphorylase L	0.729242	1.67831e-05				1	0.000358	0	0.000385834
LMNB1	lamin B1	0.865737	2.30171e-05				8	0.000552	996.435	0.106706
FCGR2A	Fc gamma receptor IIa	0.745635	6.03813e-05		DrugTarget		6	0.000503	683.127	0.0607179
ABCA1	ATP binding cassette subfamily A member 1	0.673103	6.03813e-05				2	0.000436	427.657	0.0056933
AQP9	aquaporin 9	0.605182	6.03813e-05				1	0.000358	0	0.00089582
QPCT	glutaminyl-peptide cyclotransferase	0.600777	6.03813e-05				3	0.000477	35.8131	0.0298982
SIGLEC5	sialic acid binding Ig like lectin 5	0.853561	6.38339e-05				6	0.00039	277.197	0.00279429
PROK2	prokineticin 2	0.775905	6.38339e-05				0	NA	0	0
SOD2	superoxide dismutase 2	0.60969	7.08432e-05				4	0.000413	1149.96	0.00502881
SLC22A4	solute carrier family 22 member 4	0.896896	8.85354e-05				0	NA	0	0
CA4	carbonic anhydrase 4	1.12315	8.85354e-05				0	NA	0	0
FPR2	formyl peptide receptor 2	1.02269	0.000100169				6	0.000454	2435.15	0.0128675
TUT7	terminal uridylyl transferase 7	0.625304	0.000104173				0	NA	0	0
ADGRG3	adhesion G protein-coupled receptor G3	0.998902	0.000112323				0	NA	0	0
PLXNC1	plexin C1	0.726774	0.000113404				0	NA	0	0
MAP2K4	mitogen-activated protein kinase kinase 4	0.552247	0.000113404			Hub	11	0.000589	1183.02	0.354494
TNFRSF10C	TNF receptor superfamily member 10c	0.699501	0.000117582				4	0.000491	1211.03	0.0260537
CCPG1	cell cycle progression 1	0.601596	0.000117582				1	0.000404	0	0.00218265
SRGN	serglycin	0.434206	0.000117582				2	0.0004	64.9787	0.00346886
VCL	vinculin	0.423538	0.000117582				12	0.000569	2598.79	0.0927919
SLC6A6	solute carrier family 6 member 6	0.626408	0.000117582				0	NA	0	0
AGO4	argonaute RISC component 4	0.546419	0.000117582				1	0.000501	0	0.0395999
MGAM	maltase-glucoamylase	0.780137	0.000129009				2	0.000421	0	0.00509901
TMCO3	transmembrane and coiled-coil domains 3	0.724785	0.000142932				2	0.000452	15.246	0.0153325
SIRPD	signal regulatory protein delta	0.667627	0.000142932				0	NA	0	0
KCNJ15	potassium inwardly rectifying channel subfamily J member 15	0.893049	0.000142932				1	0.000367	0	0.000529814
ACSL1	acyl-CoA synthetase long chain family member 1	0.659433	0.000142932				0	NA	0	0
CR1	complement C3b/C4b receptor 1 (Knops blood group)	0.822148	0.000150155				0	NA	0	0
MTMR3	myotubularin related protein 3	0.590401	0.000179205				2	0.000489	59.4395	0.0346418
RNF24	ring finger protein 24	0.626093	0.000182085				1	0.000353	0	0.000733014
TXNRD1	thioredoxin reductase 1	0.398001	0.000195611				2	0.000437	1.58333	0.0275254
REPS2	RALBP1 associated Eps domain containing 2	0.93972	0.000204875				4	0.000464	113.201	0.0198118
RTN3	reticulon 3	0.460618	0.000211311				1	0.000409	0	0.00276455
CFAP44	cilia and flagella associated protein 44	0.629689	0.000213666				0	NA	0	0
SLCO3A1	solute carrier organic anion transporter family member 3A1	0.506453	0.000217299				0	NA	0	0
MEGF9	multiple EGF like domains 9	0.578625	0.00022661				0	NA	0	0
SERPINA1	serpin family A member 1	0.45961	0.00022661				1	0.000381	0	0.00167306
GNG10	G protein subunit gamma 10	0.759044	0.00022661				3	0.00045	20.8066	0.0168183
MME	membrane metalloendopeptidase	0.71971	0.000230542				8	0.000539	2467.56	0.0640123
RRAGD	Ras related GTP binding D	0.71653	0.000242127				1	0.000398	0	0.0040607
PICALM	phosphatidylinositol binding clathrin assembly protein	0.563324	0.000242127				8	0.000537	1546.49	0.0537117
STEAP4	STEAP4 metalloreductase	0.905002	0.000270366				0	NA	0	0
ACOX1	acyl-CoA oxidase 1	0.53104	0.000279769				3	0.000469	1004.09	0.0160122
DYSF	dysferlin	0.784885	0.000291817				2	0.000438	456.255	0.00923235
NFIL3	nuclear factor, interleukin 3 regulated	0.738091	0.000291817				2	0.000459	8.08232	0.0357206
NDEL1	nudE neurodevelopment protein 1 like 1	0.629856	0.000302439				3	0.000537	96.7487	0.0946639
MCU	mitochondrial calcium uniporter	0.484444	0.000306745				1	0.000378	0	0.00135357
CYB5R4	cytochrome b5 reductase 4	0.530621	0.000306745				0	NA	0	0
LIN7A	lin-7 homolog A, crumbs cell polarity complex component	0.898083	0.000306745				3	0.000404	1104.89	0.00178881
SIRPA	signal regulatory protein alpha	0.565503	0.000325846				1	0.000407	0	0.00577155
ALPL	alkaline phosphatase, biomineralization associated	1.31561	0.00034674				1	0.000423	0	0.00907147
XKR8	XK related 8	0.489095	0.000375652				0	NA	0	0
RIT1	Ras like without CAAX 1	0.492495	0.000375652				3	0.000451	239.552	0.0223454
ASAP1	ArfGAP with SH3 domain, ankyrin repeat and PH domain 1	0.576313	0.000375652				8	0.000522	983.16	0.0905232
TLR8	toll like receptor 8	0.744507	0.000375652				2	0.000324	0.2	0.000426816
LRRK2	leucine rich repeat kinase 2	0.67886	0.000375652			Hub	17	0.000565	3629.41	0.206153
ADGRE3	adhesion G protein-coupled receptor E3	0.677602	0.000379964				0	NA	0	0
CXCR2	C-X-C motif chemokine receptor 2	0.48975	0.000400836				5	0.000443	243.2	0.0130611
MTARC1	mitochondrial amidoxime reducing component 1	0.828593	0.000400836				0	NA	0	0
FRAT2	FRAT regulator of WNT signaling pathway 2	0.570501	0.00040498				3	0.000509	75.9991	0.0597812
CCNJL	cyclin J like	0.910154	0.0004127				1	0.000369	0	0.00148953
LAMP2	lysosomal associated membrane protein 2	0.511146	0.000420482				6	0.000495	1969.89	0.0514273
FBXL5	F-box and leucine rich repeat protein 5	0.490001	0.000420482				0	NA	0	0
NACC2	NACC family member 2	0.381027	0.000420482				0	NA	0	0
STX3	syntaxin 3	0.568721	0.000421876				5	0.000484	964.917	0.0196754
TLE3	TLE family member 3, transcriptional corepressor	0.66226	0.000428189				2	0.000435	39.0179	0.0092547
PTPRJ	protein tyrosine phosphatase receptor type J	0.783137	0.000432881			Hub	10	0.00059	2912.8	0.207534
CREB5	cAMP responsive element binding protein 5	0.546868	0.000438242				4	0.00049	637.618	0.0684251
LGALSL	galectin like	0.739588	0.000444994				0	NA	0	0
HAPSTR1	HUWE1 associated protein modifying stress responses	0.559649	0.00045658				0	NA	0	0
IL1RN	interleukin 1 receptor antagonist	0.725597	0.000471495		DrugTarget		2	0.00041	28.714	0.00571753
ACAP2	ArfGAP with coiled-coil, ankyrin repeat and PH domains 2	0.479267	0.000479626				2	0.000321	528	8.65616e-05
SPAG9	sperm associated antigen 9	0.441477	0.000488212				5	0.000512	548.323	0.122685
NCOA1	nuclear receptor coactivator 1	0.441339	0.000498514			Hub	10	0.000589	353.825	0.403142
SRPK1	SRSF protein kinase 1	0.715609	0.000511012			Hub	20	0.000605	7624.77	0.237665
RAB37	RAB37, member RAS oncogene family	0.409503	0.000511012				0	NA	0	0
ITPRIP	inositol 1,4,5-trisphosphate receptor interacting protein	0.574774	0.000511012				3	0.000404	167.178	0.00247221
GAB2	GRB2 associated binding protein 2	0.509301	0.000511012				7	0.000563	705.556	0.193313
NADK	NAD kinase	0.642682	0.000511012				3	0.000489	90.9486	0.0237154
PANX2	pannexin 2	0.690348	0.000511012				1	0.000444	0	0.0101191
VNN2	vanin 2	0.47459	0.000511012				1	1	0	0
SH3GLB1	SH3 domain containing GRB2 like, endophilin B1	0.579338	0.000535461				8	0.000525	1632.12	0.0608174
ECE1	endothelin converting enzyme 1	0.540985	0.000535461				0	NA	0	0
FKBP1A	FKBP prolyl isomerase 1A	0.520634	0.000535461				5	0.000475	425.825	0.0219519
CASC3	CASC3 exon junction complex subunit	0.506992	0.000535461				2	0.000458	27.9393	0.0204392
IL6R	interleukin 6 receptor	0.541927	0.000545077		DrugTarget		1	0.000499	0	0.0635728
GSN	gelsolin	0.490847	0.000562782				8	0.000558	1187.02	0.0843881
LYVE1	lymphatic vessel endothelial hyaluronan receptor 1	0.800942	0.000571659				1	1	0	0
NEDD9	neural precursor cell expressed, developmentally down-regulated 9	0.414654	0.000579874				3	0.000457	533.601	0.0264644
HYCC2	hyccin PI4KA lipid kinase complex subunit 2	0.721948	0.000581008				0	NA	0	0
BCL6	BCL6 transcription repressor	0.646222	0.000581008				10	0.000561	3234.35	0.181125
RNF149	ring finger protein 149	0.411658	0.000581824				4	0.00049	380.336	0.0302052
HIPK3	homeodomain interacting protein kinase 3	0.730351	0.000581824				4	0.000493	128.521	0.0449905
CSF2RB	colony stimulating factor 2 receptor subunit beta	0.670554	0.000581824				4	0.000549	36.7998	0.132491
SIRPB1	signal regulatory protein beta 1	0.544042	0.000581824				0	NA	0	0
SKAP2	src kinase associated phosphoprotein 2	0.489809	0.000581824				2	0.000461	213.841	0.0243603
SEC14L1	SEC14 like lipid binding 1	0.570753	0.000584398				1	0.00036	0	0.00171151
PHF21A	PHD finger protein 21A	0.539971	0.00059185				3	0.000514	142.672	0.0606046
ADGRE2	adhesion G protein-coupled receptor E2	0.800975	0.00059185				2	0.25	2	0
F5	coagulation factor V	0.938842	0.00059185				4	0.000381	1581	0.00170492
MAP4K4	mitogen-activated protein kinase kinase kinase kinase 4	0.409029	0.00061848				8	0.000521	1644.1	0.0350299
CXCR1	C-X-C motif chemokine receptor 1	0.727764	0.000625684				5	0.000436	228.262	0.0105392
F2RL1	F2R like trypsin receptor 1	0.712326	0.000625684				6	0.000553	3069.72	0.0769091
CPQ	carboxypeptidase Q	0.557453	0.000625684				0	NA	0	0
TLR4	toll like receptor 4	0.703932	0.000645493				8	0.000464	1746.07	0.0126166
CDC42EP3	CDC42 effector protein 3	0.557569	0.00065849				2	0.000476	0	0.0350259
ZFAND3	zinc finger AN1-type containing 3	0.5818	0.000661341				0	NA	0	0
COP1	COP1 E3 ubiquitin ligase	0.455946	0.000661341				11	0.000552	1290.6	0.196812
P2RY13	purinergic receptor P2Y13	0.44281	0.000694396				0	NA	0	0
CCNG2	cyclin G2	0.57408	0.000697971				1	0.000396	0	0.00723622
H2BC4	H2B clustered histone 4	0.679851	0.000708308				1	0.000411	0	0.00498192
GP1BA	glycoprotein Ib platelet subunit alpha	0.678718	0.000731491				7	0.00049	1567.66	0.0396001
LYST	lysosomal trafficking regulator	0.423769	0.000740104				0	NA	0	0
NLRX1	NLR family member X1	0.500636	0.000741885				2	0.000387	40.3476	0.00208075
TM6SF1	transmembrane 6 superfamily member 1	0.694018	0.000762417				0	NA	0	0
TLR6	toll like receptor 6	0.694574	0.000776737				4	0.000384	3.80754	0.00228522
PGD	phosphogluconate dehydrogenase	0.392792	0.000783456				4	0.000484	661.707	0.0287608
RAB3D	RAB3D, member RAS oncogene family	0.435988	0.00078742				0	NA	0	0
ZRANB1	zinc finger RANBP2-type containing 1	0.48736	0.000792432				7	0.000504	2284.7	0.019243
RNF13	ring finger protein 13	0.524353	0.000792836				3	0.000465	186.17	0.0146625
CMTM6	CKLF like MARVEL transmembrane domain containing 6	0.497953	0.000824026				3	0.000424	644.118	0.00756985
EVI2B	ecotropic viral integration site 2B	0.388002	0.000829177				1	1	0	0
CXCL5	C-X-C motif chemokine ligand 5	0.636618	0.000829177				3	0.000396	39.6509	0.00361988
TMEM88	transmembrane protein 88	0.73412	0.000829177				0	NA	0	0
SULT1B1	sulfotransferase family 1B member 1	0.955233	0.000829177				1	0.000455	0	0.00667152
FNIP1	folliculin interacting protein 1	0.577384	0.000829177				3	0.000535	29.1801	0.076121
PACSIN2	protein kinase C and casein kinase substrate in neurons 2	0.482344	0.000829177				5	0.000529	483.099	0.0586364
CYSTM1	cysteine rich transmembrane module containing 1	0.9679	0.000829177				0	NA	0	0
ACTN1	actinin alpha 1	0.431797	0.00084239			Hub	20	0.00062	5712.24	0.23577
ENTPD1	ectonucleoside triphosphate diphosphohydrolase 1	0.558674	0.00084239				0	NA	0	0
FAM53C	family with sequence similarity 53 member C	0.59504	0.000866502				3	0.000477	46.4916	0.0226516
CKAP4	cytoskeleton associated protein 4	0.547265	0.000871179				1	0.000395	0	0.00504859
ADM	adrenomedullin	0.921611	0.000903526				1	0.00042	0	0.00505183
FRAT1	FRAT regulator of WNT signaling pathway 1	0.579769	0.000913216				3	0.000506	104.996	0.0559725
GNAQ	G protein subunit alpha q	0.67286	0.000929577				6	0.000491	827.054	0.0402901
FPR1	formyl peptide receptor 1	0.462024	0.00093419				1	0.000489	0	0.0684348
SLC11A1	solute carrier family 11 member 1	0.576142	0.000936402				0	NA	0	0
LIMK2	LIM domain kinase 2	0.705756	0.000941156				3	0.000502	62.0865	0.0501717
BLTP3B	bridge-like lipid transfer protein family member 3B	0.472099	0.000944788				1	0.000444	0	0.0101191
TLN1	talin 1	0.404792	0.00099108				9	0.000546	1845.51	0.0689577
B4GALT5	beta-1,4-galactosyltransferase 5	0.634434	0.000996803				3	0.000356	0	0.000596895
CCNDBP1	cyclin D1 binding protein 1	0.432213	0.000996803				3	0.000444	717.018	0.0216867
CHST15	carbohydrate sulfotransferase 15	0.445795	0.000996803				5	0.000504	1687.67	0.0514536
ZBTB34	zinc finger and BTB domain containing 34	0.612824	0.000996803				0	NA	0	0
ARFIP1	ARF interacting protein 1	0.527241	0.000996803				6	0.000535	1089.9	0.0753033
BST1	bone marrow stromal cell antigen 1	0.579223	0.000996803				0	NA	0	0
JMJD1C	jumonji domain containing 1C	0.455287	0.000996803				2	0.000466	0	0.0327257
PDK3	pyruvate dehydrogenase kinase 3	0.430605	0.00100424				1	0.000275	0	6.83141e-06
SOS2	SOS Ras/Rho guanine nucleotide exchange factor 2	0.686452	0.00100424				0	NA	0	0
C5AR1	complement C5a receptor 1	0.465017	0.00100665				3	0.000476	987.175	0.0322742
OSBPL8	oxysterol binding protein like 8	0.54534	0.00100665				5	0.000498	300.86	0.0297527
OSGIN2	oxidative stress induced growth inhibitor family member 2	0.523254	0.00100665				0	NA	0	0
MCTP2	multiple C2 and transmembrane domain containing 2	0.867045	0.00102525				0	NA	0	0
PDZD8	PDZ domain containing 8	0.75052	0.00102525				1	1	0	0
MAPK1	mitogen-activated protein kinase 1	0.401113	0.00102525			Hub	42	0.000678	13679.1	1
MAPK14	mitogen-activated protein kinase 14	0.701882	0.00102525			Hub	29	0.000668	8433.79	0.756756
UBALD2	UBA like domain containing 2	0.483247	0.00106153				0	NA	0	0
UBN1	ubinuclein 1	0.447293	0.00106205				2	0.000482	45.7507	0.0529571
MXD1	MAX dimerization protein 1	0.400358	0.00106205				4	0.000428	1145.42	0.0057519
OTX1	orthodenticle homeobox 1	0.600456	0.00107054				4	0.000491	311.112	0.0327426
PLA2G12A	phospholipase A2 group XIIA	0.427797	0.00108606				2	0.000517	0	0.108396
RASSF2	Ras association domain family member 2	0.391268	0.00108606				4	0.000496	67.0631	0.033555
BASP1	brain abundant membrane attached signal protein 1	0.701639	0.00110174				2	0.000446	64.883	0.0110493
PLAAT1	phospholipase A and acyltransferase 1	0.607664	0.00110377				0	NA	0	0
PHC2	polyhomeotic homolog 2	0.452388	0.00112471				7	0.000586	2018.9	0.129138
TIMP2	TIMP metallopeptidase inhibitor 2	0.438916	0.00117232				1	0.000282	0	2.38506e-05
INSC	INSC spindle orientation adaptor protein	1.17806	0.00121002				0	NA	0	0
KDM6B	lysine demethylase 6B	0.485653	0.00124944				0	NA	0	0
UBAP1	ubiquitin associated protein 1	0.465474	0.00125793				0	NA	0	0
ITGA2B	integrin subunit alpha 2b	0.740266	0.00126709				9	0.000522	879.039	0.0588264
ARID3A	AT-rich interaction domain 3A	0.483566	0.00127434				0	NA	0	0
USP32	ubiquitin specific peptidase 32	0.386561	0.00129192				3	0.000436	281.468	0.00478904
MMP25	matrix metallopeptidase 25	0.608632	0.0012978				0	NA	0	0
TREML2	triggering receptor expressed on myeloid cells like 2	0.745011	0.00130771				1	1	0	0
RAB11FIP1	RAB11 family interacting protein 1	0.395608	0.00132192				3	0.000469	103.12	0.0263289
SELP	selectin P	0.779342	0.00132192				1	0.000389	0	0.00312523
RMND5A	required for meiotic nuclear division 5 homolog A	0.612105	0.00132448				6	0.000532	240.707	0.0753128
MMP9	matrix metallopeptidase 9	1.04593	0.00136089				8	0.000484	1960.02	0.0222676
ABTB1	ankyrin repeat and BTB domain containing 1	0.470155	0.001367				0	NA	0	0
NUMB	NUMB endocytic adaptor protein	0.455838	0.00138182				9	0.000537	1604.48	0.0737961
AVIL	advillin	0.417173	0.00138182				0	NA	0	0
FBXO38	F-box protein 38	0.403963	0.00140613				0	NA	0	0
SDCBP	syndecan binding protein	0.409994	0.00140613				24	0.000598	12155.8	0.0845356
FAR2	fatty acyl-CoA reductase 2	0.574503	0.00140613				1	1	0	0
KCNJ2	potassium inwardly rectifying channel subfamily J member 2	0.621792	0.00141395				2	0.000455	528	0.00671333
NCF4	neutrophil cytosolic factor 4	0.588876	0.00142097				3	0.00051	363.971	0.0547259
TRIB1	tribbles pseudokinase 1	0.563855	0.00144492				7	0.000514	1125.52	0.139155
IFNAR1	interferon alpha and beta receptor subunit 1	0.523604	0.00149913				3	0.000533	26.6477	0.157574
PELI2	pellino E3 ubiquitin protein ligase family member 2	0.548015	0.00150719				4	0.000496	1495.59	0.0281537
FBXL20	F-box and leucine rich repeat protein 20	0.467904	0.00150719				0	NA	0	0
FLOT1	flotillin 1	0.717195	0.00152519				7	0.000554	1870.11	0.0703516
BTBD10	BTB domain containing 10	0.476618	0.00153859				3	0.000521	99.8716	0.120807
B3GNT5	UDP-GlcNAc:betaGal beta-1,3-N-acetylglucosaminyltransferase 5	0.663046	0.00155707				0	NA	0	0
GP6	glycoprotein VI platelet	0.694526	0.001584				3	0.000464	67.0874	0.0301947
NPL	N-acetylneuraminate pyruvate lyase	0.550497	0.00168877				0	NA	0	0
WNK1	WNK lysine deficient protein kinase 1	0.460745	0.00170224				12	0.000552	2728.34	0.0699935
PPP1R3B	protein phosphatase 1 regulatory subunit 3B	0.694845	0.00173771				1	0.000377	0	0.00126043
SLC45A4	solute carrier family 45 member 4	0.576993	0.00177713				0	NA	0	0
CPD	carboxypeptidase D	0.799309	0.00178158				0	NA	0	0
AKAP10	A-kinase anchoring protein 10	0.414422	0.00178158				1	0.00043	0	0.00850317
ST8SIA4	ST8 alpha-N-acetyl-neuraminide alpha-2,8-sialyltransferase 4	0.581419	0.00179285				4	0.000434	493.477	0.0050176
MTHFS	methenyltetrahydrofolate synthetase	0.482682	0.0018147				0	NA	0	0
TGFA	transforming growth factor alpha	0.784772	0.00183478				2	0.000462	477.602	0.00688043
CUL4B	cullin 4B	0.415904	0.00186578				14	0.000559	2968.92	0.107309
AKIRIN2	akirin 2	0.430024	0.00187295				1	0.000433	0	0.0124267
SLC15A4	solute carrier family 15 member 4	0.408297	0.00187295				1	0.000375	0	0.00107224
S100A11	S100 calcium binding protein A11	0.461366	0.00187295				1	0.000463	0	0.0154857
GNG11	G protein subunit gamma 11	0.656648	0.00187314				4	0.000521	369.233	0.0673438
SLC25A44	solute carrier family 25 member 44	0.467676	0.00190128				1	0.000349	0	0.000408633
SAMD14	sterile alpha motif domain containing 14	0.394048	0.00190128				0	NA	0	0
FAM91A1	family with sequence similarity 91 member A1	0.414576	0.00190251				2	0.000478	112.626	0.0211958
STX11	syntaxin 11	0.555635	0.0019168				3	0.000412	117.02	0.0036031
GK	glycerol kinase	0.817348	0.00192003				4	0.000419	875.849	0.00352401
ITGB5	integrin subunit beta 5	0.568484	0.00192003				9	0.000538	1915.51	0.0522783
PCTP	phosphatidylcholine transfer protein	0.454097	0.00192003				0	NA	0	0
ENDOD1	endonuclease domain containing 1	0.648205	0.00192003				1	0.000386	0	0.00108317
ITPRID2	ITPR interacting domain containing 2	0.603491	0.0019564				3	0.000505	548.973	0.0375718
ALOX5	arachidonate 5-lipoxygenase	0.52761	0.0019564				8	0.000544	1771.08	0.114946
PPP4R1	protein phosphatase 4 regulatory subunit 1	0.503488	0.0019564				2	0.00038	107.89	0.00153183
ZNF438	zinc finger protein 438	0.757433	0.0019564				2	0.0004	801.887	0.00152832
APAF1	apoptotic peptidase activating factor 1	0.433846	0.0019564				6	0.000531	907.74	0.0770437
ABLIM3	actin binding LIM protein family member 3	0.684305	0.0019564				0	NA	0	0
TSEN34	tRNA splicing endonuclease subunit 34	0.476855	0.00196878				0	NA	0	0
DAPK2	death associated protein kinase 2	0.575827	0.00197223				0	NA	0	0
IKBIP	IKBKB interacting protein	0.516031	0.00197223				4	0.00045	840.548	0.00878539
MBOAT1	membrane bound O-acyltransferase domain containing 1	0.413122	0.00197639				1	0.000329	0	0.000322478
RBM47	RNA binding motif protein 47	0.667801	0.00198662				1	0.000477	0	0.0255703
MCTP1	multiple C2 and transmembrane domain containing 1	0.802594	0.00202251				0	NA	0	0
SLC19A1	solute carrier family 19 member 1	0.453168	0.00209651		DrugTarget		1	0.000448	0	0.0292231
ANKRD9	ankyrin repeat domain 9	0.665521	0.00209651				1	0.000349	0	0.000408633
LSMEM1	leucine rich single-pass membrane protein 1	0.663407	0.0021255				0	NA	0	0
TECPR2	tectonin beta-propeller repeat containing 2	0.741068	0.00212731				2	0.000499	43.6901	0.0371969
THBS1	thrombospondin 1	0.637031	0.00215461				7	0.000473	1362.84	0.0256505
HSPA6	heat shock protein family A (Hsp70) member 6	0.601831	0.00218451				8	0.00058	1068.98	0.163603
FOS	Fos proto-oncogene, AP-1 transcription factor subunit	0.666842	0.00218451			Hub	26	0.000645	7634.22	0.626163
DNAJC3	DnaJ heat shock protein family (Hsp40) member C3	0.634161	0.00218451				1	0.000501	0	0.0395999
CDKN2D	cyclin dependent kinase inhibitor 2D	0.552074	0.00218451				3	0.000477	239.723	0.0123467
MOSPD2	motile sperm domain containing 2	0.5578	0.00219601				1	0.000366	0	0.0010155
CYRIA	CYFIP related Rac1 interactor A	0.44282	0.00221707				0	NA	0	0
ZNF467	zinc finger protein 467	0.677503	0.00222036				1	0.000499	0	0.0635728
SLPI	secretory leukocyte peptidase inhibitor	1.32575	0.00222321				1	0.00040568	0	0.00428293
HPCAL1	hippocalcin like 1	0.409672	0.00225265				2	0.000463	137.462	0.01083
RALBP1	ralA binding protein 1	0.411763	0.00225265				7	0.00047	1240.47	0.0185605
KREMEN1	kringle containing transmembrane protein 1	0.67989	0.00225913				0	NA	0	0
HSPA1A	heat shock protein family A (Hsp70) member 1A	0.513837	0.0022621			Hub	30	0.000682	13130.7	0.501776
TREML1	triggering receptor expressed on myeloid cells like 1	0.895345	0.0022685				0	NA	0	0
WDR26	WD repeat domain 26	0.456935	0.0022685				4	0.000506	173.287	0.056922
DOCK5	dedicator of cytokinesis 5	0.47243	0.0022685				3	0.000478	201.048	0.0242332
ITGB3	integrin subunit beta 3	0.60806	0.00229604				13	0.000577	2983.61	0.135396
KRT23	keratin 23	0.705589	0.00232487				0	NA	0	0
GABARAPL1	GABA type A receptor associated protein like 1	0.444465	0.00233469				25	0.000612	8139.52	0.196222
TOPORS	TOP1 binding arginine/serine rich protein, E3 ubiquitin ligase	0.573082	0.00233469				2	0.000433	175.419	0.00590478
SMIM3	small integral membrane protein 3	0.450333	0.00234369				1	0.000347	0	0.000397015
LMTK2	lemur tyrosine kinase 2	0.44093	0.00234677				4	0.000473	216.391	0.0340513
IL1R2	interleukin 1 receptor type 2	0.962593	0.00235363				6	0.000427	426.218	0.0106486
SUPT20H	SPT20 homolog, SAGA complex component	0.470592	0.00235685			Hub	6	0.00057	856.066	0.228363
CHIC2	cysteine rich hydrophobic domain 2	0.456027	0.00237208				3	0.000476	385.295	0.0100739
RUBCNL	rubicon like autophagy enhancer	0.552626	0.00237208				0	NA	0	0
RNF144B	ring finger protein 144B	0.552901	0.00240229				4	0.000481	851.799	0.0423775
ADAM8	ADAM metallopeptidase domain 8	0.439433	0.00240481				0	NA	0	0
HAL	histidine ammonia-lyase	0.569045	0.00241826				0	NA	0	0
APBB1IP	amyloid beta precursor protein binding family B member 1 interacting protein	0.389074	0.00243295				2	0.000452	18.1642	0.0131307
UBTD1	ubiquitin domain containing 1	0.453289	0.00243295				0	NA	0	0
ITPK1	inositol-tetrakisphosphate 1-kinase	0.379317	0.00244917				1	0.000499	0	0.0789196
CYP4F3	cytochrome P450 family 4 subfamily F member 3	0.510881	0.00245938				0	NA	0	0
SVIL	supervillin	0.426277	0.00245938				12	0.00057	3706.39	0.100469
TNFSF14	TNF superfamily member 14	0.538912	0.00245938				1	0.000423	0	0.00534379
ULK1	unc-51 like autophagy activating kinase 1	0.445173	0.00250599				10	0.000547	2775.05	0.0631324
BID	BH3 interacting domain death agonist	0.486086	0.00251307				2	0.00043	31.5033	0.0105019
PLAUR	plasminogen activator, urokinase receptor	0.686893	0.00253604				10	0.000534	3407.22	0.0576093
FOLR3	folate receptor gamma	1.29005	0.00256015				0	NA	0	0
ARRB2	arrestin beta 2	0.493879	0.00259518			Hub	21	0.000615	5180.71	0.367238
AHCTF1	AT-hook containing transcription factor 1	0.495789	0.00261042				1	0.000407	0	0.00380942
GADD45A	growth arrest and DNA damage inducible alpha	0.858721	0.00263703			Hub	13	0.00059	2459.39	0.301609
ETS2	ETS proto-oncogene 2, transcription factor	0.716771	0.00263703			Hub	7	0.000547	563.51	0.269756
SLC49A4	solute carrier family 49 member 4	0.651436	0.00263864				0	NA	0	0
CANT1	calcium activated nucleotidase 1	0.417713	0.00274482				0	NA	0	0
CTDSPL	CTD small phosphatase like	0.526365	0.002746				3	0.000443	61.7998	0.0117865
CASP4	caspase 4	0.497976	0.00276509				4	0.000476	396.65	0.0171985
CTTN	cortactin	0.423979	0.00276509			Hub	9	0.000572	1899.25	0.230715
ANXA3	annexin A3	1.10764	0.00276509				0	NA	0	0
BRAF	B-Raf proto-oncogene, serine/threonine kinase	0.472875	0.00276523			Hub	9	0.000581	827.815	0.26654
MAPK3	mitogen-activated protein kinase 3	0.457544	0.00277115			Hub	34	0.000658	7485.96	0.867146
IRAG1	inositol 1,4,5-triphosphate receptor associated 1	0.710135	0.00277473				1	0.00042	0	0.00505183
DGAT2	diacylglycerol O-acyltransferase 2	0.748423	0.00284978				0	NA	0	0
SH3BGRL2	SH3 domain binding glutamate rich protein like 2	0.804805	0.00284978				0	NA	0	0
CEACAM1	CEA cell adhesion molecule 1	0.904724	0.00284978				2	0.000324	528	0.000192475
CXCL16	C-X-C motif chemokine ligand 16	0.600557	0.00285265				3	0.000441	552.726	0.011351
GSK3B	glycogen synthase kinase 3 beta	0.448088	0.00285265			Hub	30	0.000639	8836.38	0.480994
DDX6	DEAD-box helicase 6	0.545666	0.00285265				5	0.000472	1215.29	0.0184005
CDK14	cyclin dependent kinase 14	0.463518	0.00285754				1	0.000463	0	0.0339965
TLR2	toll like receptor 2	0.520154	0.00285754				8	0.000451	1290.6	0.0105911
SSH2	slingshot protein phosphatase 2	0.403349	0.00288371				0	NA	0	0
TFPI	tissue factor pathway inhibitor	0.447124	0.00288621				3	0.000401	1054	0.00380553
CARD6	caspase recruitment domain family member 6	0.494594	0.00294521				0	NA	0	0
IL10RB	interleukin 10 receptor subunit beta	0.392284	0.00294521				1	0.000482	0	0.0317636
SHKBP1	SH3KBP1 binding protein 1	0.595511	0.00294521				0	NA	0	0
SLC2A3	solute carrier family 2 member 3	0.553947	0.00294521				0	NA	0	0
PF4V1	platelet factor 4 variant 1	1.07959	0.00297843				0	NA	0	0
PPP1R3D	protein phosphatase 1 regulatory subunit 3D	0.509301	0.00305013				0	NA	0	0
IP6K1	inositol hexakisphosphate kinase 1	0.465145	0.00308613				0	NA	0	0
GNAI3	G protein subunit alpha i3	0.421244	0.00308613				9	0.000512	1212.29	0.0389343
PCNX1	pecanex 1	0.535366	0.00312029				0	NA	0	0
NLRP12	NLR family pyrin domain containing 12	0.500867	0.00313333				0	NA	0	0
APMAP	adipocyte plasma membrane associated protein	0.420674	0.00314261				1	0.000458	0	0.0187564
UBR2	ubiquitin protein ligase E3 component n-recognin 2	0.401395	0.00315234				2	0.00034	528	0.000399359
STAT5B	signal transducer and activator of transcription 5B	0.468097	0.00319888			Hub	9	0.000589	759.451	0.303558
NECAB2	N-terminal EF-hand calcium binding protein 2	0.734749	0.00319888				2	0.000462	167.642	0.00919056
PXK	PX domain containing serine/threonine kinase like	0.457221	0.00319888				1	0.000393	0	0.00405862
TSHZ3	teashirt zinc finger homeobox 3	0.736089	0.00319888				0	NA	0	0
DPH3	diphthamide biosynthesis 3	0.397447	0.00321248				2	0.000331	290.599	0.000122488
PISD	phosphatidylserine decarboxylase	0.388359	0.00326181				0	NA	0	0
TST	thiosulfate sulfurtransferase	0.514374	0.00328147				0	NA	0	0
SLC37A3	solute carrier family 37 member 3	0.726398	0.00331336				0	NA	0	0
RHD	Rh blood group D antigen	0.843365	0.00331457				0	NA	0	0
H2BC6	H2B clustered histone 6	0.660973	0.00332161				2	0.000452	119.139	0.0100337
TAGLN2	transgelin 2	0.539193	0.00332161				5	0.000496	477.142	0.0329751
CD300A	CD300a molecule	0.552975	0.00333939				0	NA	0	0
PDE5A	phosphodiesterase 5A	0.427599	0.0033816				1	0.000283	0	1.12111e-05
F11R	F11 receptor	0.404772	0.00339344				4	0.000505	530.846	0.0557023
EIF4E3	eukaryotic translation initiation factor 4E family member 3	0.583666	0.00343571				0	NA	0	0
GPAT3	glycerol-3-phosphate acyltransferase 3	0.597937	0.00347995				0	NA	0	0
F13A1	coagulation factor XIII A chain	0.524053	0.0034946				1	0.000463	0	0.0339965
ORM1	orosomucoid 1	1.27154	0.0034946				0	NA	0	0
KRAS	KRAS proto-oncogene, GTPase	0.457626	0.0034946				11	0.000588	1932.06	0.173971
IFRD1	interferon related developmental regulator 1	0.535016	0.00353452				2	0.000409	19.3466	0.00383376
PGLYRP1	peptidoglycan recognition protein 1	0.900481	0.00353452				0	NA	0	0
TBC1D14	TBC1 domain family member 14	0.527696	0.00353732				2	0.000435	40.8484	0.00650315
PFKFB3	6-phosphofructo-2-kinase/fructose-2,6-biphosphatase 3	0.725001	0.00354179				3	0.000495	41.4755	0.0677194
CFAP161	cilia and flagella associated protein 161	0.608532	0.00355569				1	0.000433	0	0.0142944
CNTNAP3	contactin associated protein family member 3	1.01843	0.00364468				2	0.000381	31.1348	0.00119763
HSDL2	hydroxysteroid dehydrogenase like 2	0.517829	0.00364468				3	0.000483	101.034	0.0303832
B9D2	B9 domain containing 2	0.499383	0.00365799				1	0.000409	0	0.0120819
DTX3L	deltex E3 ubiquitin ligase 3L	0.433811	0.00368426				3	0.000361	553.812	0.000666429
KLHL2	kelch like family member 2	0.682345	0.00370975				4	0.000493	1415.58	0.0129557
ATXN1	ataxin 1	0.590983	0.0037303				18	0.000579	5319.32	0.12822
WIPI1	WD repeat domain, phosphoinositide interacting 1	0.379416	0.00374432				0	NA	0	0
CFAP58	cilia and flagella associated protein 58	0.47193	0.00376409				1	0.00039	0	0.00307509
USP10	ubiquitin specific peptidase 10	0.432593	0.00376431				3	0.000479	44.2466	0.0227503
PRKCD	protein kinase C delta	0.504259	0.00377367			Hub	25	0.000645	8103.75	0.506352
TSPAN2	tetraspanin 2	0.587506	0.00377367				2	0.000481	528	0.0497263
PELI1	pellino E3 ubiquitin protein ligase 1	0.471393	0.00378841				4	0.00051	896.555	0.0387462
CSF3R	colony stimulating factor 3 receptor	0.56726	0.00378963				4	0.000559	126.841	0.156924
PTGS1	prostaglandin-endoperoxide synthase 1	0.514811	0.00381297				2	0.000444	18.4762	0.0100437
MBOAT7	membrane bound O-acyltransferase domain containing 7	0.536427	0.00381516				2	0.000387	1054	0.00109
CD46	CD46 molecule	0.455139	0.00382229				3	0.000391	119.803	0.00236058
MYL9	myosin light chain 9	0.601912	0.0038245				1	0.000435	0	0.0162695
SLC26A8	solute carrier family 26 member 8	0.958667	0.0038339				0	NA	0	0
ARID4A	AT-rich interaction domain 4A	0.536169	0.00396819				1	0.000349	0	0.000453938
TMEM45A	transmembrane protein 45A	0.975378	0.00396819				0	NA	0	0
LRG1	leucine rich alpha-2-glycoprotein 1	0.907121	0.00396819				0	NA	0	0
VNN3P	vanin 3, pseudogene	0.663313	0.00406716				0	NA	0	0
DRAM1	DNA damage regulated autophagy modulator 1	0.574738	0.00409066				1	1	0	0
TFEB	transcription factor EB	0.502477	0.00409112				2	0.000465	102.793	0.0192697
H2AC7	H2A clustered histone 7	0.571799	0.00409701				0	NA	0	0
MSL3	MSL complex subunit 3	0.385411	0.00411046				0	NA	0	0
C3orf62	chromosome 3 open reading frame 62	0.468678	0.00411046				0	NA	0	0
RILP	Rab interacting lysosomal protein	0.526063	0.00418144				0	NA	0	0
NLGN3	neuroligin 3	0.475097	0.0042046				5	0.000463	1195.38	0.0157169
STK17B	serine/threonine kinase 17b	0.41715	0.0042451				2	0.000405	42.8421	0.011428
OSBPL1A	oxysterol binding protein like 1A	0.45228	0.00427694				1	0.000433	0	0.0142944
C2orf88	chromosome 2 open reading frame 88	0.58787	0.0042778				0	NA	0	0
STXBP5	syntaxin binding protein 5	0.690438	0.00429462				3	0.000394	28.5755	0.00222634
BCL3	BCL3 transcription coactivator	0.587367	0.00429462			Hub	9	0.000586	979.78	0.358505
SLC22A15	solute carrier family 22 member 15	0.644185	0.00429462				0	NA	0	0
ERGIC1	endoplasmic reticulum-golgi intermediate compartment 1	0.419165	0.0043708				0	NA	0	0
TBL1X	transducin beta like 1 X-linked	0.393479	0.0043725				3	0.000459	552.862	0.0145552
CETP	cholesteryl ester transfer protein	0.597974	0.00438118				0	NA	0	0
KIF1B	kinesin family member 1B	0.665482	0.00439564				2	0.000363	37.3493	0.000849505
WASF3	WASP family member 3	0.804352	0.00439564				0	NA	0	0
SLC40A1	solute carrier family 40 member 1	0.498255	0.00441751				0	NA	0	0
C1RL	complement C1r subcomponent like	0.433088	0.00441835				1	0.000415	0	0.00804532
AGTPBP1	ATP/GTP binding carboxypeptidase 1	0.528082	0.00450582				2	0.000481	528	0.0497263
CD58	CD58 molecule	0.54561	0.00453548				0	NA	0	0
XPO6	exportin 6	0.43159	0.00453668				4	0.000548	2040.17	0.126398
CBL	Cbl proto-oncogene	0.456807	0.00459951			Hub	25	0.000646	8118.74	0.40248
TMEM184B	transmembrane protein 184B	0.392536	0.00459951				1	0.000366	0	0.0010155
HIF1A	hypoxia inducible factor 1 subunit alpha	0.452331	0.00463771			Hub	16	0.000589	3740.56	0.392741
STAM2	signal transducing adaptor molecule 2	0.446176	0.0046475				6	0.000538	601.476	0.0651859
HTATSF1P2	HIV-1 Tat specific factor 1 pseudogene 2	0.868359	0.00464984				0	NA	0	0
PADI4	peptidyl arginine deiminase 4	0.523596	0.00470086				1	0.000435	0	0.0162695
MOB1A	MOB kinase activator 1A	0.442635	0.00470086				5	0.000512	177.199	0.0574268
ZDHHC18	zinc finger DHHC-type palmitoyltransferase 18	0.4756	0.00470086				1	0.166667	0	0
TFDP1	transcription factor Dp-1	0.565493	0.00474628				2	0.000416	123.89	0.00426335
PGM2	phosphoglucomutase 2	0.467227	0.00477684				1	0.000391	0	0.00167498
SIGLEC9	sialic acid binding Ig like lectin 9	0.539039	0.00478791				5	0.00039	269.919	0.00261394
GRAMD2A	GRAM domain containing 2A	0.416298	0.00479976				0	NA	0	0
CPEB2	cytoplasmic polyadenylation element binding protein 2	0.460059	0.0048015				3	0.000462	604.44	0.0319191
VNN1	vanin 1	0.993023	0.00480216				0	NA	0	0
CEACAM4	CEA cell adhesion molecule 4	0.679837	0.00489107				0	NA	0	0
SIPA1L2	signal induced proliferation associated 1 like 2	0.867878	0.00498358				1	0.000378	0	0.00145216
FAS	Fas cell surface death receptor	0.576146	0.00510306				10	0.000505	1188	0.0723532
SEMA4B	semaphorin 4B	0.414477	0.00514269				1	0.000371	0	0.00251904
MAP3K2	mitogen-activated protein kinase kinase kinase 2	0.514993	0.00514269				7	0.000561	1339.76	0.143503
SPOPL	speckle type BTB/POZ protein like	0.604638	0.00518265				1	0.000389	0	0.00540008
NOTCH2	notch receptor 2	0.463958	0.00527308				4	0.000514	481.699	0.0572532
ARAP3	ArfGAP with RhoGAP domain, ankyrin repeat and PH domain 3	0.387512	0.00527308				1	0.000409	0	0.00714406
SBF2	SET binding factor 2	0.491467	0.00531026				3	0.0005	390.55	0.0535684
RFX2	regulatory factor X2	0.429116	0.00544178				1	1	0	0
LPGAT1	lysophosphatidylglycerol acyltransferase 1	0.462985	0.00545344				2	0.000398	528	0.00408615
ALOX12	arachidonate 12-lipoxygenase, 12S type	0.664397	0.00550311				1	0.000404	0	0.0109821
LEPR	leptin receptor	0.43787	0.00550562				5	0.000526	955.478	0.0973075
HCK	HCK proto-oncogene, Src family tyrosine kinase	0.456541	0.00553546			Hub	19	0.000603	5244.25	0.299384
BCL10	BCL10 immune signaling adaptor	0.46975	0.00571864				10	0.000525	2569.13	0.0631264
ZNF200	zinc finger protein 200	0.451802	0.00572745				0	NA	0	0
LILRA1	leukocyte immunoglobulin like receptor A1	0.402045	0.00573488				0	NA	0	0
DENND3	DENN domain containing 3	0.462723	0.00573488				1	0.00045	0	0.0139494
MMRN1	multimerin 1	0.760419	0.00582075				1	0.000317	0	0.000134552
NIBAN1	niban apoptosis regulator 1	0.561412	0.0059029				0	NA	0	0
ABHD2	abhydrolase domain containing 2, acylglycerol lipase	0.49224	0.0059029				0	NA	0	0
LBR	lamin B receptor	0.484794	0.00598461				5	0.000529	324.348	0.0762389
C5AR2	complement C5a receptor 2	0.502267	0.00603431				3	0.000389	569.282	0.00277713
ARG1	arginase 1	0.992441	0.00604802				1	0.000428	0	0.00555213
KIAA0825	KIAA0825	0.562709	0.00605269				0	NA	0	0
CMTM2	CKLF like MARVEL transmembrane domain containing 2	0.464105	0.00615541				0	NA	0	0
CTBS	chitobiase	0.544429	0.00621221				1	0.000434	0	0.0144802
HCAR3	hydroxycarboxylic acid receptor 3	0.694867	0.00624513				0	NA	0	0
CDA	cytidine deaminase	0.672574	0.00626408				6	0.000493	2019.16	0.0168308
ZFYVE16	zinc finger FYVE-type containing 16	0.426386	0.00626408				2	0.000406	127.46	0.00270647
C1orf116	chromosome 1 open reading frame 116	0.458961	0.00626408				0	NA	0	0
TLR1	toll like receptor 1	0.404911	0.00627733				6	0.00039	13.7305	0.00295427
SLC43A2	solute carrier family 43 member 2	0.462117	0.00637089				1	0.000428	0	0.00606964
GBE1	1,4-alpha-glucan branching enzyme 1	0.584883	0.00637089				4	0.000442	687.924	0.00488895
ALPK1	alpha kinase 1	0.484026	0.00637089				0	NA	0	0
SLCO4C1	solute carrier organic anion transporter family member 4C1	0.668069	0.00641365				1	0.000436	0	0.0091653
NLRC4	NLR family CARD domain containing 4	0.618797	0.00645123				2	0.00042	55.1487	0.00605415
RBPJ	recombination signal binding protein for immunoglobulin kappa J region	0.428941	0.00656973				8	0.00053	818.848	0.113062
ELL2	elongation factor for RNA polymerase II 2	0.469798	0.00662448				0	NA	0	0
SPX	spexin hormone	0.591603	0.00662523				0	NA	0	0
IMPDH1	inosine monophosphate dehydrogenase 1	0.4061	0.00662761				5	0.000428	1629.05	0.00517783
VEPH1	ventricular zone expressed PH domain containing 1	0.529202	0.00662761				0	NA	0	0
LTB4R	leukotriene B4 receptor	0.477711	0.00662761				0	NA	0	0
CAMK2G	calcium/calmodulin dependent protein kinase II gamma	0.382037	0.00664287				4	0.0005	417.332	0.059546
UBE2W	ubiquitin conjugating enzyme E2 W	0.439274	0.00676627				3	0.000433	836.501	0.00586238
STX7	syntaxin 7	0.450376	0.00684035				4	0.000426	319.359	0.00493168
NARF	nuclear prelamin A recognition factor	0.527624	0.00687577				0	NA	0	0
BPI	bactericidal permeability increasing protein	0.507892	0.00687577				0	NA	0	0
CREG1	cellular repressor of E1A stimulated genes 1	0.534057	0.00689894				2	0.000454	16.5385	0.0126253
BMP2K	BMP2 inducible kinase	0.390933	0.00691628				5	0.000471	230.995	0.0167082
IGSF6	immunoglobulin superfamily member 6	0.383349	0.00696283				0	NA	0	0
JUNB	JunB proto-oncogene, AP-1 transcription factor subunit	0.667631	0.00699933				8	0.000536	373.955	0.193082
EXOC6	exocyst complex component 6	0.566555	0.00700592				4	0.000428	282.783	0.00585719
ANO6	anoctamin 6	0.405276	0.00702039				0	NA	0	0
CAV2	caveolin 2	0.519599	0.00705406				5	0.00052	981.58	0.0290515
RARA	retinoic acid receptor alpha	0.382956	0.00709781			Hub	13	0.00057	2471.85	0.269614
TMLHE	trimethyllysine hydroxylase, epsilon	0.407053	0.00716563				0	NA	0	0
SORL1	sortilin related receptor 1	0.382166	0.00738178				0	NA	0	0
TMEM45B	transmembrane protein 45B	0.669102	0.00746613				1	0.00039	0	0.00205615
CUX1	cut like homeobox 1	0.40075	0.00747838				2	0.000428	9.65535	0.0127089
SPAST	spastin	0.42013	0.00747838				3	0.000444	351.796	0.00990434
GPR141	G protein-coupled receptor 141	0.766911	0.00751211				0	NA	0	0
NOD2	nucleotide binding oligomerization domain containing 2	0.519009	0.00753123				7	0.000468	1330.81	0.0135864
OGFRL1	opioid growth factor receptor like 1	0.512252	0.00762242				0	NA	0	0
PLB1	phospholipase B1	0.624122	0.00764896				1	0.000372	0	0.00124037
GPR27	G protein-coupled receptor 27	0.453238	0.00771154				0	NA	0	0
RALB	RAS like proto-oncogene B	0.478766	0.00771934				5	0.000525	1163.68	0.0681581
OSM	oncostatin M	0.588883	0.00772004				0	NA	0	0
SMCHD1	structural maintenance of chromosomes flexible hinge domain containing 1	0.556812	0.00772004				2	0.000453	43.968	0.0149387
IL1B	interleukin 1 beta	0.767178	0.00772004	Biomarker	DrugTarget		6	0.000481	786.2	0.0429054
TXN	thioredoxin	0.414405	0.00772538				11	0.000575	2520.94	0.164818
ANTXR2	ANTXR cell adhesion molecule 2	0.42236	0.00786608				1	0.000363	0	0.00069334
GLDN	gliomedin	0.509282	0.0078796				0	NA	0	0
RHCE	Rh blood group CcEe antigens	0.780625	0.00789166				0	NA	0	0
ZBTB18	zinc finger and BTB domain containing 18	0.470011	0.00797498				0	NA	0	0
EPHB4	EPH receptor B4	0.496976	0.00797984				3	0.000456	173.028	0.00763047
ALAS2	5'-aminolevulinate synthase 2	0.569252	0.00803049				0	NA	0	0
ELL	elongation factor for RNA polymerase II	0.3971	0.00804859				1	0.000449	0	0.0309949
LPIN2	lipin 2	0.402951	0.00807888				0	NA	0	0
AGFG1	ArfGAP with FG repeats 1	0.531323	0.00821916				3	0.000452	61.4235	0.0154737
PTGS2	prostaglandin-endoperoxide synthase 2	0.801723	0.00824523				4	0.00052	353.963	0.0982129
MARCKS	myristoylated alanine rich protein kinase C substrate	0.531867	0.00824523				1	0.000481	0	0.0399612
RNF141	ring finger protein 141	0.435536	0.0082797				0	NA	0	0
B3GNT8	UDP-GlcNAc:betaGal beta-1,3-N-acetylglucosaminyltransferase 8	0.502849	0.00829716				3	0.000356	0	0.000596895
CHMP5	charged multivesicular body protein 5	0.504298	0.00852761				3	0.000391	85.8542	0.00181127
GAB4	GRB2 associated binding protein family member 4	0.415226	0.00860054				0	NA	0	0
TMEM33	transmembrane protein 33	0.43638	0.0086108				3	0.00049	211.621	0.0432731
PTPRC	protein tyrosine phosphatase receptor type C	0.464906	0.00868278				9	0.000568	1318.3	0.191101
CCR1	C-C motif chemokine receptor 1	0.516408	0.00882471				7	0.000541	1688.92	0.106829
ABCG1	ATP binding cassette subfamily G member 1	0.492849	0.00888782				0	NA	0	0
SGMS1	sphingomyelin synthase 1	0.51845	0.00888782				1	0.000444	0	0.0101191
ADGRE5	adhesion G protein-coupled receptor E5	0.474475	0.00893104				2	0.25	2	0
GP9	glycoprotein IX platelet	0.422534	0.00893104				1	0.000389	0	0.00312523
PLXDC2	plexin domain containing 2	0.540367	0.00893104				1	0.000288	0	3.15173e-05
ANKRD31	ankyrin repeat domain 31	0.387906	0.00907402				0	NA	0	0
PDLIM7	PDZ and LIM domain 7	0.494435	0.00908159				6	0.000497	1223.75	0.0298822
INHBB	inhibin subunit beta B	0.524767	0.00910228				0	NA	0	0
SNX10	sorting nexin 10	0.517474	0.00923533				0	NA	0	0
GPCPD1	glycerophosphocholine phosphodiesterase 1	0.438096	0.009245				0	NA	0	0
LILRA5	leukocyte immunoglobulin like receptor A5	0.719016	0.009245				0	NA	0	0
RAB24	RAB24, member RAS oncogene family	0.425575	0.009245				0	NA	0	0
NHSL2	NHS like 2	0.448468	0.00925021				1	0.000396	0	0.00165916
CAMP	cathelicidin antimicrobial peptide	0.865669	0.00926728				3	0.000487	998.572	0.0300707
EVI2A	ecotropic viral integration site 2A	0.446783	0.00930557				1	0.000464	0	0.0289823
IFNGR1	interferon gamma receptor 1	0.419548	0.00930557				1	0.000303	0	5.25943e-05
OXER1	oxoeicosanoid receptor 1	0.394636	0.00936526				3	0.000483	73.4645	0.03843
IGF2R	insulin like growth factor 2 receptor	0.447202	0.00939776				4	0.000515	520.145	0.0430441
COL9A3	collagen type IX alpha 3 chain	0.530487	0.00940982				0	NA	0	0
CLEC4E	C-type lectin domain family 4 member E	0.57997	0.00956791				0	NA	0	0
NUDT16L2P	nudix hydrolase 16 like 2, pseudogene	0.564737	0.00965518				0	NA	0	0
ZNF350	zinc finger protein 350	0.418941	0.0097261				2	0.00047	56.2128	0.0261051
KAZN	kazrin, periplakin interacting protein	0.546083	0.0097261				0	NA	0	0
ERV3-1	endogenous retrovirus group 3 member 1, envelope	0.581132	0.00975871				1	0.000436	0	0.0091653
HLX	H2.0 like homeobox	0.595597	0.00979634				2	0.000436	42.164	0.00995869
TGM3	transglutaminase 3	0.857379	0.00979916				1	0.000424	0	0.021289
VMP1	vacuole membrane protein 1	0.432702	0.00980029				0	NA	0	0
GFI1B	growth factor independent 1B transcriptional repressor	0.469581	0.00980029				2	0.000499	19.1125	0.0287984
LRRC25	leucine rich repeat containing 25	0.570154	0.00980029				2	0.000367	528	0.00102186
MGLL	monoglyceride lipase	0.549914	0.00984994				5	0.000479	1401.61	0.00900819
CMTM5	CKLF like MARVEL transmembrane domain containing 5	0.675862	0.00993131				7	0.000507	2262.47	0.0216637
C9orf72	C9orf72-SMCR8 complex subunit	0.5632	0.0099994				4	0.000487	85.0691	0.0374481
FFAR2	free fatty acid receptor 2	0.729694	0.0099994				8	0.000509	2325.67	0.0361056
PLPPR2	phospholipid phosphatase related 2	0.464403	0.0101009				0	NA	0	0
HIVEP1	HIVEP zinc finger 1	0.400026	0.010185			Hub	15	0.000638	7311.49	0.324005
HECW2	HECT, C2 and WW domain containing E3 ubiquitin protein ligase 2	0.559986	0.0102765				15	0.000567	4236.59	0.116135
DOK4	docking protein 4	0.459999	0.0102845				2	0.000499	40.1662	0.0366105
PFKFB4	6-phosphofructo-2-kinase/fructose-2,6-biphosphatase 4	0.437225	0.0103137				4	0.000512	103.036	0.0981021
NSUN7	NOP2/Sun RNA methyltransferase family member 7	0.667574	0.0103402				0	NA	0	0
NFE2	nuclear factor, erythroid 2	0.526145	0.0105539				2	0.000451	97.336	0.0133968
ALOX5AP	arachidonate 5-lipoxygenase activating protein	0.41423	0.0106232				3	0.000461	140.941	0.0194375
FAM8A1	family with sequence similarity 8 member A1	0.426869	0.0106387				3	0.000481	235.783	0.0133025
TAOK1	TAO kinase 1	0.595022	0.0106611				1	0.000443	0	0.0251845
C19orf33	chromosome 19 open reading frame 33	0.534895	0.0107033				0	NA	0	0
NAT8B	N-acetyltransferase 8B (putative, gene/pseudogene)	0.500516	0.010723				0	NA	0	0
AQP10	aquaporin 10	0.635401	0.01074				1	1	0	0
MSRA	methionine sulfoxide reductase A	0.43785	0.0107444				0	NA	0	0
SLC24A3	solute carrier family 24 member 3	0.543056	0.0108143				0	NA	0	0
ATP6V0D1	ATPase H+ transporting V0 subunit d1	0.545182	0.0109362				4	0.000472	929.554	0.018662
PEAR1	platelet endothelial aggregation receptor 1	0.539957	0.0110093				0	NA	0	0
AGPAT1	1-acylglycerol-3-phosphate O-acyltransferase 1	0.403725	0.0110662				1	0.000322	0	0.00021917
MEF2A	myocyte enhancer factor 2A	0.496426	0.0111621				2	0.000495	491.525	0.0601688
KIFC1	kinesin family member C1	0.420631	0.0111812				1	0.000377	0	0.00146479
CXCL1	C-X-C motif chemokine ligand 1	0.709914	0.0112385				5	0.000453	204.909	0.0193914
OSCAR	osteoclast associated Ig-like receptor	0.471818	0.011251				0	NA	0	0
TMEM140	transmembrane protein 140	0.545991	0.0113323				2	0.000398	0	0.00178001
MAK	male germ cell associated kinase	0.53558	0.0114203				0	NA	0	0
PIP5K1B	phosphatidylinositol-4-phosphate 5-kinase type 1 beta	0.451451	0.0114753				3	0.000486	346.361	0.0262325
DSC2	desmocollin 2	0.889633	0.0115066				1	0.000463	0	0.0154857
BTNL8	butyrophilin like 8	1.01881	0.0116035				3	0.000433	306.59	0.0101578
SNX13	sorting nexin 13	0.448431	0.0116363				1	0.000384	0	0.00392438
CTNNAL1	catenin alpha like 1	0.882397	0.0117634				0	NA	0	0
UBE2C	ubiquitin conjugating enzyme E2 C	0.419306	0.0118383				3	0.00044	236.802	0.00445659
SORT1	sortilin 1	0.435533	0.0120316				8	0.000501	1908.11	0.0313842
MSRB3	methionine sulfoxide reductase B3	0.388795	0.0121561				2	0.000415	105.279	0.00152922
MAP2K3	mitogen-activated protein kinase kinase 3	0.382106	0.012347			Hub	11	0.000579	1630.81	0.319116
TRPM6	transient receptor potential cation channel subfamily M member 6	0.625628	0.012369				0	NA	0	0
REM2	RRAD and GEM like GTPase 2	0.571757	0.012369				0	NA	0	0
ATF6	activating transcription factor 6	0.460052	0.0123809				2	0.000501	5.31543	0.0752552
MAN2A2	mannosidase alpha class 2A member 2	0.383304	0.0125155				1	0.000416	0	0.0045465
PPP2R5B	protein phosphatase 2 regulatory subunit B'beta	0.416973	0.0126076				3	0.0005	528	0.091691
PILRA	paired immunoglobin like type 2 receptor alpha	0.383886	0.0126103				1	0.00034	0	0.000404277
H2AC18	H2A clustered histone 18	0.540036	0.0126378				1	0.000369	0	0.00114869
PPM1A	protein phosphatase, Mg2+/Mn2+ dependent 1A	0.486902	0.0128287			Hub	10	0.000582	1145.93	0.275105
RAB6B	RAB6B, member RAS oncogene family	0.441735	0.0130284				2	0.000394	57.4491	0.00164162
SEC14L5	SEC14 like lipid binding 5	0.515104	0.0130284				0	NA	0	0
ELOVL7	ELOVL fatty acid elongase 7	0.612651	0.0130284				1	0.166667	0	0
PPID	peptidylprolyl isomerase D	0.436025	0.0130959				4	0.000561	544.987	0.15746
FHDC1	FH2 domain containing 1	0.728728	0.0131682				0	NA	0	0
RSPH14	radial spoke head 14 homolog	0.454697	0.013308				1	1	0	0
BIRC2	baculoviral IAP repeat containing 2	0.406556	0.0134018				9	0.000544	4198.56	0.0677117
H2BC21	H2B clustered histone 21	0.487615	0.0134291				9	0.000562	1833.01	0.0813392
B3GNT2	UDP-GlcNAc:betaGal beta-1,3-N-acetylglucosaminyltransferase 2	0.496197	0.0134943				5	0.000398	507.53	0.00215559
TCN1	transcobalamin 1	0.756572	0.0135963				1	0.000482	0	0.0317636
IRAK3	interleukin 1 receptor associated kinase 3	0.693812	0.0136347				3	0.000519	659.15	0.0695222
ATOSB	atos homolog B	0.398741	0.0136715				3	0.000437	110.647	0.00493421
FCGR1BP	Fc gamma receptor Ib, pseudogene	0.786743	0.0137548				0	NA	0	0
SCGB1C1	secretoglobin family 1C member 1	0.726847	0.0138529				0	NA	0	0
PNPLA2	patatin like phospholipase domain containing 2	0.409974	0.0138586				3	0.000459	239.297	0.0253368
ERO1A	endoplasmic reticulum oxidoreductase 1 alpha	0.469493	0.0139059				2	0.000394	773.78	0.00223596
FLOT2	flotillin 2	0.454516	0.0139277				8	0.000551	1840.48	0.0858618
MKNK1	MAPK interacting serine/threonine kinase 1	0.49163	0.0140087			Hub	4	0.000539	12.7385	0.222315
CDC42EP2	CDC42 effector protein 2	0.486337	0.0141206				1	0.000368	0	0.00208856
IGF1R	insulin like growth factor 1 receptor	0.432798	0.0142267			Hub	19	0.000626	6535.71	0.346963
XRN2	5'-3' exoribonuclease 2	0.424142	0.0143632				5	0.000491	841.793	0.0389649
BMX	BMX non-receptor tyrosine kinase	0.701569	0.0144521				4	0.000531	847.657	0.0766828
IL1R1	interleukin 1 receptor type 1	0.625682	0.0144521				9	0.000517	2733.63	0.0617989
ZNF185	zinc finger protein 185 with LIM domain	0.42046	0.014454				0	NA	0	0
MMP8	matrix metallopeptidase 8	1.43651	0.0145014				2	0.000331	528	0.000302214
MYBPC3	myosin binding protein C3	0.395915	0.0145644				1	0.000438	0	0.00792901
TMEM158	transmembrane protein 158	0.745924	0.014787				0	NA	0	0
INTS6	integrator complex subunit 6	0.506721	0.014919				1	0.000407	0	0.00380942
CCDC9B	coiled-coil domain containing 9B	0.380614	0.0149433				0	NA	0	0
MAP1LC3A	microtubule associated protein 1 light chain 3 alpha	0.409667	0.0149433				18	0.00059	3470.78	0.176754
E2F3	E2F transcription factor 3	0.4202	0.0149433				10	0.000518	2063.72	0.0482696
ZNF746	zinc finger protein 746	0.478814	0.015046				3	0.000521	114.567	0.0589149
MSRB2	methionine sulfoxide reductase B2	0.465128	0.0151711				1	0.000341	0	0.000208911
PPBP	pro-platelet basic protein	0.436666	0.0152459				7	0.000525	2821.01	0.0930139
GUCY1B1	guanylate cyclase 1 soluble subunit beta 1	0.493295	0.0152459				2	0.000333	528	0.000142057
SIAH2	siah E3 ubiquitin protein ligase 2	0.636696	0.0152656				4	0.00052	153.569	0.0803164
CLEC1B	C-type lectin domain family 1 member B	0.565313	0.0154002				0	NA	0	0
LNCATV	lncRNA negative regulator of antiviral signaling	0.531507	0.0154002				0	NA	0	0
ABHD5	abhydrolase domain containing 5, lysophosphatidic acid acyltransferase	0.49513	0.0154112				5	0.000434	685.462	0.0092881
SLC8A1	solute carrier family 8 member A1	0.484479	0.0154444				0	NA	0	0
PTPN12	protein tyrosine phosphatase non-receptor type 12	0.486485	0.0159013				10	0.00054	1052.13	0.102529
PIK3CB	phosphatidylinositol-4,5-bisphosphate 3-kinase catalytic subunit beta	0.395579	0.0159783				13	0.000581	3561.96	0.171405
LCN2	lipocalin 2	1.03407	0.0162413				7	0.000475	1222.03	0.0103687
CHSY1	chondroitin sulfate synthase 1	0.513104	0.0162413				1	0.000416	0	0.0045465
RGL4	ral guanine nucleotide dissociation stimulator like 4	0.582251	0.0164097				1	0.000411	0	0.00537901
CABP5	calcium binding protein 5	0.488379	0.0166059				2	0.000461	135.35	0.00756561
ABCA7	ATP binding cassette subfamily A member 7	0.446802	0.0169003				2	0.0004	139.84	0.002696
MCEMP1	mast cell expressed membrane protein 1	1.01294	0.0170194				1	0.0004	0	0.00170969
ARRDC3	arrestin domain containing 3	0.556273	0.0172244				9	0.000545	2480.33	0.0783789
ARHGEF40	Rho guanine nucleotide exchange factor 40	0.517035	0.0172727				0	NA	0	0
TREM1	triggering receptor expressed on myeloid cells 1	0.584604	0.0173706				0	NA	0	0
DDIT3	DNA damage inducible transcript 3	0.485963	0.0173706			Hub	10	0.000569	1637.07	0.255808
AIM2	absent in melanoma 2	0.710191	0.0174592				2	0.000455	528	0.00671333
KIF3C	kinesin family member 3C	0.509805	0.0174831				0	NA	0	0
CTSA	cathepsin A	0.528545	0.0176485				7	0.0005	1647.71	0.0288488
EHD1	EH domain containing 1	0.391625	0.0177102				4	0.000494	569.087	0.0355593
C1orf226	chromosome 1 open reading frame 226	0.425946	0.0177353				1	0.00045	0	0.0163785
HMGCR	3-hydroxy-3-methylglutaryl-CoA reductase	0.424825	0.0177806				0	NA	0	0
TOM1	target of myb1 membrane trafficking protein	0.405102	0.0178446				3	0.000414	605.277	0.00512265
CYP4F2	cytochrome P450 family 4 subfamily F member 2	0.490398	0.0178693				0	NA	0	0
TDRD9	tudor domain containing 9	0.786392	0.018019				0	NA	0	0
KIF13A	kinesin family member 13A	0.462079	0.018292				0	NA	0	0
NCOA2	nuclear receptor coactivator 2	0.589489	0.0183621			Hub	7	0.00055	426.519	0.283032
IRS2	insulin receptor substrate 2	0.597216	0.0185223				1	0.00047	0	0.0273822
MYADM	myeloid associated differentiation marker	0.405435	0.0185534				2	0.000407	40.2253	0.00523639
RRM2B	ribonucleotide reductase regulatory TP53 inducible subunit M2B	0.467649	0.0186647				1	0.000403	0	0.00968224
MPP1	MAGUK p55 scaffold protein 1	0.463777	0.0187519				5	0.000513	761.375	0.0745336
HIP1	huntingtin interacting protein 1	0.456387	0.0188663				1	0.000415	0	0.00608026
PLSCR1	phospholipid scramblase 1	0.695103	0.0189186				5	0.000516	755.352	0.0542695
ZNF281	zinc finger protein 281	0.467117	0.018967				4	0.000537	224.372	0.109005
NDUFAF3	NADH:ubiquinone oxidoreductase complex assembly factor 3	0.422681	0.0189807				1	1	0	0
CD9	CD9 molecule	0.397785	0.0192435				7	0.000481	1957.78	0.0242972
HPSE	heparanase	0.516731	0.0192847				0	NA	0	0
DDX11L2	DEAD/H-box helicase 11 like 2 (pseudogene)	0.737886	0.0193966				0	NA	0	0
RNF146	ring finger protein 146	0.404224	0.0194609				1	1	0	0
DNAAF11	dynein axonemal assembly factor 11	0.663344	0.019601				1	0.000378	0	0.00145216
CCN3	cellular communication network factor 3	0.709706	0.0197301				2	0.000491	41.9068	0.0446818
LILRA2	leukocyte immunoglobulin like receptor A2	0.384085	0.0197972				0	NA	0	0
INKA2	inka box actin regulator 2	0.456214	0.0197972				0	NA	0	0
CD82	CD82 molecule	0.446486	0.0198368				5	0.000425	1100.99	0.00503063
GPR160	G protein-coupled receptor 160	0.56616	0.0199078				0	NA	0	0
H2BC12	H2B clustered histone 12	0.418366	0.0199269				1	0.000481	0	0.0399612
EPAS1	endothelial PAS domain protein 1	0.380116	0.0199938				4	0.000515	140.024	0.070809
KATNBL1	katanin regulatory subunit B1 like 1	0.472082	0.020264				1	0.000455	0	0.00667152
AATK	apoptosis associated tyrosine kinase	0.541727	0.020327				5	0.000477	126.146	0.0524514
FCGR3A	Fc gamma receptor IIIa	0.473653	0.0205134		DrugTarget		4	0.00045	375.522	0.0224994
PPP3CA	protein phosphatase 3 catalytic subunit alpha	0.408432	0.0206271				6	0.000509	618.367	0.0533169
MAP1B	microtubule associated protein 1B	0.468179	0.0206613				9	0.00059	1007.02	0.188399
G6PD	glucose-6-phosphate dehydrogenase	0.409946	0.0209305				6	0.000492	889.99	0.0212239
LY96	lymphocyte antigen 96	0.637244	0.0211201				3	0.000414	156.602	0.00264983
H3C11	H3 clustered histone 11	0.572131	0.0211201			Hub	5	0.000538	672.682	0.211938
KLF5	KLF transcription factor 5	0.575971	0.0211862				4	0.000529	101.841	0.128422
PIP4P2	phosphatidylinositol-4,5-bisphosphate 4-phosphatase 2	0.567728	0.021353				0	NA	0	0
RB1CC1	RB1 inducible coiled-coil 1	0.466962	0.0213653				5	0.000513	147.721	0.0529052
HP	haptoglobin	1.01778	0.0214214				5	0.000531	1302.62	0.101943
TNFAIP6	TNF alpha induced protein 6	0.710374	0.0214705				2	0.000465	124.276	0.0312475
PIM3	Pim-3 proto-oncogene, serine/threonine kinase	0.439686	0.0214758				0	NA	0	0
RBPMS2	RNA binding protein, mRNA processing factor 2	0.724265	0.0218462				0	NA	0	0
DPEP3	dipeptidase 3	0.428853	0.0218784				0	NA	0	0
VASP	vasodilator stimulated phosphoprotein	0.447615	0.0219714				13	0.000556	2223.66	0.107745
IL1RAP	interleukin 1 receptor accessory protein	0.647713	0.0219795				5	0.000518	1147.91	0.0731319
ATG9A	autophagy related 9A	0.414319	0.0220776				5	0.00053	357.027	0.0869705
TMED8	transmembrane p24 trafficking protein family member 8	0.464892	0.0221368				2	0.000411	172.843	0.0023071
ATP6V1C1	ATPase H+ transporting V1 subunit C1	0.454417	0.0222218				4	0.000493	113.374	0.0416908
STRN	striatin	0.385758	0.0223257				5	0.000501	766.186	0.0210234
ST3GAL4	ST3 beta-galactoside alpha-2,3-sialyltransferase 4	0.44166	0.0223669				4	0.000421	816.824	0.00481084
SLC48A1	solute carrier family 48 member 1	0.436208	0.0223693				0	NA	0	0
ARL4A	ARF like GTPase 4A	0.533804	0.0224789				0	NA	0	0
CA1	carbonic anhydrase 1	0.701025	0.0227286				0	NA	0	0
SOX1	SRY-box transcription factor 1	0.389517	0.0228634				1	0.000499	0	0.0635728
CTSG	cathepsin G	0.895025	0.0229253				7	0.000476	3129.57	0.0211996
LPCAT2	lysophosphatidylcholine acyltransferase 2	0.582381	0.0230566				0	NA	0	0
YOD1	YOD1 deubiquitinase	0.755348	0.0231048				0	NA	0	0
STK38L	serine/threonine kinase 38 like	0.488077	0.0231258				4	0.000536	141.234	0.070269
LINC02555	long intergenic non-protein coding RNA 2555	0.85637	0.0231261				0	NA	0	0
RNF11	ring finger protein 11	0.482872	0.0231722				5	0.000504	805.418	0.0291714
ASF1B	anti-silencing function 1B histone chaperone	0.466046	0.023277				3	0.000461	13.2153	0.0448621
OPLAH	5-oxoprolinase, ATP-hydrolysing	0.43157	0.0234865				1	0.000343	0	0.000278114
IMPA2	inositol monophosphatase 2	0.49834	0.0235424				1	0.000441	0	0.0130073
LTF	lactotransferrin	1.20936	0.0237768				0	NA	0	0
IVNS1ABP	influenza virus NS1A binding protein	0.381045	0.0238392				4	0.000531	179.263	0.114505
SUCNR1	succinate receptor 1	0.657738	0.0243843				0	NA	0	0
LILRA6	leukocyte immunoglobulin like receptor A6	0.441388	0.0244729				0	NA	0	0
SEMA4A	semaphorin 4A	0.478234	0.0249356				0	NA	0	0
MPZL2	myelin protein zero like 2	0.441781	0.0251294				1	0.00047	0	0.0273822
HEMGN	hemogen	0.679287	0.0251294				5	0.000551	1416.12	0.075526
CSTA	cystatin A	0.457028	0.0252281				2	0.000432	528	0.00852184
HORMAD1	HORMA domain containing 1	0.468263	0.0253014				0	NA	0	0
KRT79	keratin 79	0.394741	0.025317				1	0.000482	0	0.0317636
ELAPOR1	endosome-lysosome associated apoptosis and autophagy regulator 1	0.728116	0.0254535				0	NA	0	0
NINJ1	ninjurin 1	0.41721	0.0255298				3	0.000492	1613.83	0.0305182
BNIP3L	BCL2 interacting protein 3 like	0.424393	0.0256866				2	0.00047	0	0.0294351
MICAL2	microtubule associated monooxygenase, calponin and LIM domain containing 2	0.388861	0.0260329				1	0.000443	0	0.0251845
C15orf39	chromosome 15 open reading frame 39	0.449043	0.0265372				2	0.000459	528	0.018874
PROS1	protein S	0.755511	0.0266743				1	0.000317	0	0.000134552
MPZL1	myelin protein zero like 1	0.413784	0.026871				2	0.000502	181.768	0.064503
ASPRV1	aspartic peptidase retroviral like 1	0.575917	0.0269254				0	NA	0	0
NTNG2	netrin G2	0.492512	0.0269254				0	NA	0	0
CBS	cystathionine beta-synthase	0.553648	0.0275009				2	0.000329	280.395	0.000178335
CEACAM3	CEA cell adhesion molecule 3	0.525712	0.027624				2	0.000391	1054	0.00242368
LRIF1	ligand dependent nuclear receptor interacting factor 1	0.483203	0.0277588				6	0.000508	484.265	0.0731552
REV3L	REV3 like, DNA directed polymerase zeta catalytic subunit	0.383893	0.0280918				2	0.000394	8.36673	0.00565039
WLS	Wnt ligand secretion mediator	0.59145	0.0280964				0	NA	0	0
RP2	RP2 activator of ARL3 GTPase	0.465124	0.0281667				2	0.0005	135.242	0.0657451
SERPINB10	serpin family B member 10	0.552563	0.0282207				1	0.000458	0	0.0187564
RAP1GAP	RAP1 GTPase activating protein	0.795214	0.0283752				3	0.000496	142.486	0.0620679
NEK7	NIMA related kinase 7	0.494828	0.0284137				2	0.000299	43.3273	2.37408e-05
SLK	STE20 like kinase	0.40175	0.0286022				0	NA	0	0
USB1	U6 snRNA biogenesis phosphodiesterase 1	0.389953	0.0286044				0	NA	0	0
WDFY3	WD repeat and FYVE domain containing 3	0.578984	0.0290971				5	0.000555	607.643	0.109207
GYG1	glycogenin 1	0.532774	0.0291605				3	0.00047	850.746	0.015971
TMCC2	transmembrane and coiled-coil domain family 2	0.539369	0.0291605				0	NA	0	0
HBBP1	hemoglobin subunit beta pseudogene 1	0.507529	0.0292329				0	NA	0	0
OSBPL11	oxysterol binding protein like 11	0.388964	0.0292957				1	0.000423	0	0.00907147
IER3	immediate early response 3	0.412311	0.029339				3	0.00051	17.915	0.154591
CDH2	cadherin 2	0.410195	0.0298773				3	0.000474	42.9685	0.0395518
MAN1A1	mannosidase alpha class 1A member 1	0.519564	0.0306175				1	0.000416	0	0.0045465
PHF20L1	PHD finger protein 20 like 1	0.388295	0.0308876				1	0.000435	0	0.0162695
MXD3	MAX dimerization protein 3	0.416956	0.0310221				1	0.000349	0	0.000453938
KBTBD7	kelch repeat and BTB domain containing 7	0.507589	0.0310221				9	0.000561	1714.01	0.116933
SMIM5	small integral membrane protein 5	0.503755	0.0316594				2	0.000437	11.8994	0.0107426
KLHDC8B	kelch domain containing 8B	0.529106	0.0320038				1	0.000349	0	0.000408633
ADAM10	ADAM metallopeptidase domain 10	0.428083	0.0320038				4	0.000416	814.264	0.00264713
RHAG	Rh associated glycoprotein	0.488181	0.0320092				0	NA	0	0
STOM	stomatin	0.398045	0.0321439				9	0.000485	3318.38	0.013725
CARD16	caspase recruitment domain family member 16	0.511805	0.0325878				0	NA	0	0
QKI	QKI, KH domain containing RNA binding	0.392123	0.0329624				2	0.000457	44.3693	0.0110935
CSRNP1	cysteine and serine rich nuclear protein 1	0.50983	0.0334367				0	NA	0	0
CEBPB	CCAAT enhancer binding protein beta	0.40726	0.0340874			Hub	13	0.000587	2372.64	0.37029
CCDC126	coiled-coil domain containing 126	0.423933	0.0345553				0	NA	0	0
KIAA0319	KIAA0319	0.536293	0.0346249				0	NA	0	0
TLR5	toll like receptor 5	0.603612	0.0346774				5	0.000421	412.544	0.00653281
GBA1	glucosylceramidase beta 1	0.439269	0.0348395				4	0.000503	512.966	0.0357614
TMSB15A	thymosin beta 15A	0.403448	0.0351822				0	NA	0	0
STK3	serine/threonine kinase 3	0.563424	0.0352414				10	0.000578	1543.41	0.140465
PARP9	poly(ADP-ribose) polymerase family member 9	0.384208	0.0355392				2	0.000399	314.393	0.00252942
GET1	guided entry of tail-anchored proteins factor 1	0.386522	0.0364607				2	0.000407	71.2737	0.0064431
RGS18	regulator of G protein signaling 18	0.430229	0.0365118				2	0.000424	25.827	0.00625236
FAXDC2	fatty acid hydroxylase domain containing 2	0.556139	0.0368216				2	0.000424	54.0768	0.00393261
ESAM	endothelial cell adhesion molecule	0.44336	0.0368822				0	NA	0	0
H4C8	H4 clustered histone 8	0.551475	0.0369114				1	0.000419	0	0.0167261
OLR1	oxidized low density lipoprotein receptor 1	0.770392	0.0370103				1	0.000317	0	0.000134552
CHMP1B	charged multivesicular body protein 1B	0.413907	0.0370103				4	0.000438	473.345	0.00782246
BEST1	bestrophin 1	0.398189	0.0373289				0	NA	0	0
TET2	tet methylcytosine dioxygenase 2	0.4255	0.037391				0	NA	0	0
FOXC1	forkhead box C1	0.444335	0.0381231				1	0.000367	0	0.000529814
DUSP1	dual specificity phosphatase 1	0.418312	0.0383503			Hub	4	0.000539	106.855	0.211217
P2RY12	purinergic receptor P2Y12	0.497477	0.0383926				1	0.000346	0	0.00059741
LOC101928047	uncharacterized LOC101928047	0.420834	0.0389086				0	NA	0	0
CD151	CD151 molecule (Raph blood group)	0.390861	0.0389086				2	0.000347	0	0.000583311
MTMR6	myotubularin related protein 6	0.403382	0.0394071				4	0.000464	245.842	0.0224494
RNF175	ring finger protein 175	0.380606	0.0394645				0	NA	0	0
ASPH	aspartate beta-hydroxylase	0.488367	0.0397919				4	0.000472	693.732	0.0171512
FCGR1A	Fc gamma receptor Ia	0.721711	0.0398137		DrugTarget		5	0.000507	827.546	0.0602718
TMCC3	transmembrane and coiled-coil domain family 3	0.39858	0.0399966				0	NA	0	0
ABHD3	abhydrolase domain containing 3, phospholipase	0.405921	0.0406074				0	NA	0	0
CDKN1A	cyclin dependent kinase inhibitor 1A	0.396819	0.0407192			Hub	15	0.000613	3450.47	0.430773
BEND2	BEN domain containing 2	0.518157	0.0415015				1	0.000444	0	0.0101191
CHMP2A	charged multivesicular body protein 2A	0.483215	0.0428561				3	0.000382	15.5344	0.00154194
EGF	epidermal growth factor	0.584474	0.0429285				8	0.000581	1647.34	0.161125
CEBPD	CCAAT enhancer binding protein delta	0.381927	0.0430177				5	0.000517	267.951	0.0952439
SCYL2	SCY1 like pseudokinase 2	0.384236	0.0434435				3	0.000512	264.249	0.0525384
SLF1	SMC5-SMC6 complex localization factor 1	0.380793	0.0434447				0	NA	0	0
NRGN	neurogranin	0.502283	0.043496				1	0.000481	0	0.0399612
PI3	peptidase inhibitor 3	1.00484	0.0436792				1	0.000352	0	0.000672541
GCM1	glial cells missing transcription factor 1	0.436977	0.043873				1	0.000478	0	0.0379599
RFX3	regulatory factor X3	0.385214	0.0443024				1	1	0	0
NUP58	nucleoporin 58	0.393892	0.0443424				4	0.000521	592.254	0.153091
SHOC2	SHOC2 leucine rich repeat scaffold protein	0.37865	0.0446697				2	0.000466	53.4999	0.0175391
KIAA0232	KIAA0232	0.409266	0.0447125				2	0.000436	17.1695	0.00743634
CEACAM6	CEA cell adhesion molecule 6	1.03871	0.0448373				1	0.000277	0	1.519e-05
MYOT	myotilin	0.446372	0.0453021				1	0.000467	0	0.0186069
DHRS13	dehydrogenase/reductase 13	0.581264	0.0454269				0	NA	0	0
TSPO2	translocator protein 2	0.537334	0.0457948				4	0.000442	344.569	0.00882972
RELB	RELB proto-oncogene, NF-kB subunit	0.388954	0.0458399				6	0.000562	596.913	0.18348
H2BC5	H2B clustered histone 5	0.457968	0.0459846				2	0.000462	19.0201	0.0133711
TMEM120A	transmembrane protein 120A	0.387535	0.0463359				1	0.000307	0	8.06452e-05
RPGR	retinitis pigmentosa GTPase regulator	0.385881	0.0466505				1	0.000394	0	0.00235829
CCDC17	coiled-coil domain containing 17	0.385225	0.0468315				0	NA	0	0
C3AR1	complement C3a receptor 1	0.529985	0.0485413				2	0.0005	528	0.0639713
S100A12	S100 calcium binding protein A12	0.460499	0.0485746	Biomarker			0	NA	0	0
CCNA1	cyclin A1	0.547021	0.0486182				4	0.000497	340.86	0.0479742
PPP3R1	protein phosphatase 3 regulatory subunit B, alpha	0.457754	0.0487114				4	0.000455	141.616	0.0113291
ABCC4	ATP binding cassette subfamily C member 4 (PEL blood group)	0.429912	0.0487161				1	0.000404	0	0.00588216
FBXL13	F-box and leucine rich repeat protein 13	0.513141	0.0491261				1	0.000384	0	0.00392438
